# Supplementary material for: Caution Is Needed When Using Niche Models to Infer Changes in Species Abundance: The Case of Two Sympatric Raptor Populations
Source: Animals (Basel). 2021 Jul 6;11(7):2020. doi: 10.3390/ani11072020 (PMC8300138; doi:10.3390/ani11072020)
Supplement: Supplementary file 1 [file animals-11-02020-s001.zip › TaboaS1.csv]

Alg	Overall acc	Kappa	year
svmRadial	0,9951	0,9925	1997
svm_Linear	0,9754	0,9646	1997
RF	0,981	0,9715	1997
gbm	0,9799	0,9628	1997
svmRadial	0,9923	0,9889	2017
svm_Linear	0,9948	0,9926	2017
RF	0,9814	0,9723	2017
gbm	0,9689	0,9481	2017
MEDIA	0,9836	0,9741625
SD	0,009576758	0,016052409
